# Supplementary material for: Virulent properties and genomic diversity of Vibrio vulnificus isolated from environment, human, diseased fish
Source: Microbiol Spectr. 2024 Jun 11;12(7):e00079-24. doi: 10.1128/spectrum.00079-24 (PMC11218479; doi:10.1128/spectrum.00079-24)
Supplement: Table S4 — V. vulnificus strains with the Virulence Factors Database. [file spectrum.00079-24-s0004.xlsx]

## Sheet: sheat 1
Table S4: V. vulnificus strains with the Virulence Factors Database.
VFclass	Virulence factors	Related genes	V.vulnificus VVA1(Prediction)	V.vulnificus VVA6(Prediction)	V. vulnificus JASA1.6APW (Prediction)	V. vulnificus CHOH1.7BA (Prediction)	V.vulnificus CMCP6		V.vulnificus YJ016		V.cholerae O1 biovar El Tor str. N16961(O1 biovar eltor)		V.cholerae O395		V.fischeri ES114		V.parahaemolyticus RIMD 2210633
			draft (draft)	draft (draft)	draft (draft)	draft (draft)	chromosome I (NC_004459)	chromosome II (NC_004460)	chromosome I (NC_005139)	chromosome II (NC_005140)	chromosome I (NC_002505)	chromosome II (NC_002506)	chromosome 2 (NC_009456)	chromosome 1 (NC_009457)	chromosome I (NC_006840)	chromosome II (NC_006841)	chromosome 2 (NC_004605)	chromosome 1 (NC_004603)
Adherence	Accessory colonization factor	acfA	-	-	-	-	-	-	-	-	VC0844	-	-	VC0395_A0368	-	-	-	-
		acfB	-	-	-	-	-	-	-	-	VC0840	-	-	VC0395_A0365	-	-	-	-
		acfC	-	-	-	-	-	-	-	-	VC0841	-	-	VC0395_A0366	-	-	-	-
		acfD	-	-	-	-	-	-	-	-	VC0845	-	-	VC0395_A0370	-	-	-	-
	Mannose-sensitive hemagglutinin (MSHA type IV pilus)	mshA	KECPMKJJ_03648	DMFDCIPI_04109	orf03866	orf03940	VV1_1443	-	VV2940	-	VC0409	-	-	VC0395_A2827	VF0366	-	-	VP2697
		mshB	KECPMKJJ_03649	DMFDCIPI_04108	orf03865	orf03939	VV1_1442	-	VV2941	-	VC0408	-	-	VC0395_A2826	VF0365	-	-	VP2698
		mshC	KECPMKJJ_03647	DMFDCIPI_04110	orf03867	orf03941	VV1_1444	-	VV2939	-	VC0410	-	-	VC0395_A2828	VF0367	-	-	VP2696
		mshD	KECPMKJJ_03646	DMFDCIPI_04111	orf03868	orf03942	VV1_1445	-	VV2938	-	VC0411	-	-	VC0395_A2829	VF0368	-	-	VP2695
		mshE	KECPMKJJ_01312; KECPMKJJ_03652	DMFDCIPI_04105	orf03862	orf03936	VV1_1439	-	VV2944	-	VC0405	-	-	VC0395_A2823	VF0362	-	-	VP2701
		mshF	KECPMKJJ_03650	DMFDCIPI_04107	orf03864	orf03938	VV1_1441	-	VV2942	-	VC0407	-	-	VC0395_A2825	VF0364	-	-	VP2699
		mshG	KECPMKJJ_03651	DMFDCIPI_04106	orf03863	orf03937	VV1_1440	-	VV2943	-	VC0406	-	-	VC0395_A2824	VF0363	-	-	VP2700
		mshH	KECPMKJJ_03659	DMFDCIPI_04097	orf03855	orf03929	VV1_1432	-	VV2952	-	VC0398	-	-	VC0395_A2816	VF0355	-	-	VP2708
		mshI	KECPMKJJ_03658	DMFDCIPI_04098	orf03856	orf03930	VV1_1433	-	VV2950	-	VC0399	-	-	VC0395_A2817	VF0356	-	-	VP2707
		mshJ	KECPMKJJ_03657	DMFDCIPI_04100	orf03857	orf03931	VV1_1434	-	VV2949	-	VC0400	-	-	VC0395_A2818	VF0357	-	-	VP2706
		mshK	KECPMKJJ_03656	DMFDCIPI_04101	orf03858	orf03932	VV1_1435	-	VV2948	-	VC0401	-	-	VC0395_A2819	VF0358	-	-	VP2705
		mshL	KECPMKJJ_03655	DMFDCIPI_04102	orf03859	orf03933	VV1_1436	-	VV2947	-	VC0402	-	-	VC0395_A2820	VF0359	-	-	VP2704
		mshM	KECPMKJJ_03654	DMFDCIPI_04103	orf03860	orf03934	VV1_1437	-	VV2946	-	VC0403	-	-	VC0395_A2821	VF0360	-	-	VP2703
		mshN	KECPMKJJ_03653	DMFDCIPI_04104	orf03861	orf03935	VV1_1438	-	VV2945	-	VC0404	-	-	VC0395_A2822	VF0361	-	-	VP2702
	Toxin-coregulated pilus (type IVB pilus)	tcpA	-	-	-	-	-	-	-	-	VC0828	-	-	VC0395_A0353	-	VFA0875	-	-
		tcpB	-	-	-	-	-	-	-	-	VC0829	-	-	VC0395_A0354	-	VFA0874	-	-
		tcpC	-	-	-	-	-	-	-	-	VC0831	-	-	VC0395_A0356	-	VFA0872	-	-
		tcpD	-	-	-	-	-	-	-	-	VC0833	-	-	VC0395_A0358	-	VFA0870	-	-
		tcpE	-	-	-	-	-	-	-	-	VC0836	-	-	VC0395_A0361	-	VFA0867	-	-
		tcpF	-	-	-	-	-	-	-	-	VC0837	-	-	VC0395_A0362	-	VFA0866	-	-
		tcpH	-	-	-	-	-	-	-	-	VC0827	-	-	VC0395_A0352	-	-	-	-
		tcpI	-	-	-	-	-	-	-	-	VC0825	-	-	VC0395_A0350	-	-	-	-
		tcpJ	-	-	-	-	-	-	-	-	VC0839	-	-	VC0395_A0364	-	-	-	-
		tcpN/toxT	-	-	-	-	-	-	-	-	VC0838	-	-	VC0395_A0363	-	-	-	-
		tcpP	-	-	-	-	-	-	-	-	VC0826	-	-	VC0395_A0351	-	-	-	-
		tcpQ	-	-	-	-	-	-	-	-	VC0830	-	-	VC0395_A0355	-	VFA0873	-	-
		tcpR	-	-	-	-	-	-	-	-	VC0832	-	-	VC0395_A0357	-	-	-	-
		tcpS	-	-	-	-	-	-	-	-	VC0834	-	-	VC0395_A0359	-	VFA0869	-	-
		tcpT	-	-	-	-	-	-	-	-	VC0835	-	-	VC0395_A0360	-	VFA0868	-	-
	Type IV pilus	pilA	-	-	-	-	VV1_1626	-	VV2778	-	VC2423	-	-	VC0395_A1999	VF2185	-	-	VP2523
		pilB	KECPMKJJ_01165	DMFDCIPI_03097	orf00079	orf02133	VV1_1625	-	VV2779	-	VC2424	-	-	VC0395_A2000	VF2186	-	-	VP2524
		pilC	KECPMKJJ_01166	DMFDCIPI_03096	orf00078	orf02132	VV1_1624	-	VV2780	-	VC2425	-	-	VC0395_A2001	VF2187	-	-	VP2525
		pilD	KECPMKJJ_01167	DMFDCIPI_03095	orf00077	-	VV1_1623	-	VV2781	-	VC2426	-	-	VC0395_A2002	VF2188	-	-	VP2526
	Type IV pili(Yersinia)	pilW		DMFDCIPI_04813
	LPS O-antigen(P. aeruginosa) (Pseudomonas)		KECPMKJJ_01288		orf02534; orf02537; orf03564	orf02746; orf02749; orf03737	-	-	-	-	-	-	-	-	-	-	-	-
Antiphagocytosis	Capsular polysaccharide	cpsA	-	DMFDCIPI_00120	orf00711	orf00969	-	VV2_1582	-	VVA0395	VC0934	-	-	VC0395_A0458	-	-	VPA1403	-
		cpsB	-	DMFDCIPI_00119	orf00710	orf00970	-	VV2_1581	-	VVA0394	VC0935	-	-	VC0395_A0459	-	-	VPA1404	-
		cpsC	-	DMFDCIPI_00118	orf00709	orf00971	-	VV2_1580	-	VVA0393	VC0936	-	-	VC0395_A0460	-	-	VPA1405	-
		cpsD	-	DMFDCIPI_00117	orf00708	orf00972	-	VV2_1579	-	VVA0392	VC0937	-	-	VC0395_A0461	-	-	VPA1406	-
		cpsE	-	-	-	-	-	-	-	-	-	-	-	-	-	-	VPA1407	-
		cpsF	-	DMFDCIPI_00116	orf00707	orf00973	-	VV2_1578	-	VVA0391	VC0927	-	-	VC0395_A0452	-	-	VPA1408	-
		cpsG	-	-	-	-	-	-	-	-	-	-	-	-	-	-	VPA1409	-
		cpsH	-	DMFDCIPI_00115	orf00706	orf00974	-	VV2_1577	-	VVA0390	-	-	-	-	-	-	VPA1410	-
		cpsI	-	DMFDCIPI_00114	orf00705	orf00975	-	VV2_1576	-	VVA0389	-	-	-	-	-	-	VPA1411	-
		cpsJ	-	DMFDCIPI_00113	orf00704	orf00976	-	VV2_1575	-	-	-	-	-	-	-	-	VPA1412	-
		hp1	-	DMFDCIPI_03249	orf02540	orf02752	VV1_0785	-	-	-	-	-	-	-	-	-	-	-
		rmlA	KECPMKJJ_01309	-	-	-	-	-	VV0301	-	-	-	-	-	VF0167	-	-	-
		rmlB	-	-	-	-	-	-	VV0300	-	-	-	-	-	VF0166	-	-	-
		rmlC	KECPMKJJ_01310	-	-	-	-	-	VV0303	-	-	-	-	-	VF0168	-	-	-
		rmlD	-	-	-	-	-	-	VV0302	-	-	-	-	-	-	-	-	-
		wbfB	-	-	-	-	-	-	-	-	-	-	-	-	VF0156	-	-	-
		wbfC	-	-	-	-	-	-	-	-	-	-	-	-	VF0158	-	-	-
		wbfT	-	DMFDCIPI_02382	orf02522	orf02734	VV1_0777	-	-	-	-	-	-	-	VF0195	-	-	-
		wbfU	-	DMFDCIPI_02381	orf02521	orf02733	VV1_0776	-	-	-	VC0263	-	-	VC0395_A2640	VF0196	-	-	-
		wbfV/wcvB	-	DMFDCIPI_02379	orf02519	orf02731	VV1_0774	-	VV0365	-	-	-	-	-	-	-	-	-
		wbfY	-	DMFDCIPI_02380	orf02520	orf02732	VV1_0775	-	VV0364	-	VC0260	-	-	VC0395_A2638	VF0197	-	-	-
		wbjD/wecB	-	DMFDCIPI_02391	-	-	VV1_0780	-	VV0341	-	VC0917	-	-	VC0395_A0441	-	-	-	-
		wbuB	-	-	-	-	VV1_0778	-	-	-	-	-	-	-	-	-	-	-
		wcaJ	-	-	-	-	-	-	VV0361	-	-	-	-	-	-	-	-	-
		wecA	-	-	-	-	-	-	-	-	-	-	-	-	VF0180	-	-	-
		wecC	-	DMFDCIPI_02390	-	-	VV1_0779	-	VV0342	-	VC0918	-	-	VC0395_A0442	-	-	-	-
		wza	-	DMFDCIPI_03248	orf02541	orf02753	VV1_0786	-	VV0337	-	-	-	-	-	VF0162	-	-	-
		wzb	-	DMFDCIPI_02393	orf02539	orf02751	VV1_0783	-	VV0339	-	-	-	-	-	VF0164	-	-	-
		wzc	-	DMFDCIPI_02392	orf02538	orf02750	VV1_0781	-	VV0340	-	-	-	-	-	VF0165	-	-	-
Chemotaxis and motility	Flagella	cheA	KECPMKJJ_03318	DMFDCIPI_01423	orf00382	orf02435	VV1_1955	-	VV2461	-	VC2063	-	-	VC0395_A1651	VF1831	-	-	VP2229
		cheB	KECPMKJJ_03319	DMFDCIPI_01422	orf00383	orf02436	VV1_1956	-	VV2460	-	VC2062	-	-	VC0395_A1650	VF1830	-	-	VP2228
		cheR	KECPMKJJ_04162	DMFDCIPI_02434	orf03087	orf03391	VV1_0227	-	VV0959	-	VC2201	-	-	VC0395_A1793	VF1878	-	-	VP0774
		cheV	KECPMKJJ_04163	DMFDCIPI_02433	orf03086	orf03392	VV1_0228	-	VV0958	-	VC2202	-	-	VC0395_A1794	VF1879	-	-	VP0773
		cheW	KECPMKJJ_03322	DMFDCIPI_01419	orf00386	orf02439	VV1_1959	-	VV2457	-	VC2059	-	-	VC0395_A1647	VF1826	-	-	VP2225
		cheY	KECPMKJJ_03316	DMFDCIPI_01425	orf00380	orf02433	VV1_1953	-	VV2463	-	VC2065	-	-	VC0395_A1653	VF1833	-	-	VP2231
		cheZ	KECPMKJJ_03317	DMFDCIPI_01424	orf00381	orf02434	VV1_1954	-	VV2462	-	VC2064	-	-	VC0395_A1652	VF1832	-	-	VP2230
		filM	KECPMKJJ_03305	DMFDCIPI_01436	orf00369	orf02422	VV1_1942	-	VV2474	-	VC2126	-	-	VC0395_A1709	VF1845	-	-	VP2242
		flaA	KECPMKJJ_04150	DMFDCIPI_02446	orf03099	orf03379	VV1_0215	-	VV0971	-	VC2188	-	-	VC0395_A1780	VF1866	-	-	VP0788
		flaB	KECPMKJJ_03289	DMFDCIPI_01452	orf00353	orf02405	VV1_1926	-	VV2491	-	VC2142	-	-	VC0395_A1726	VF1862	-	-	VP2258
		flaC	-	-	-	-	VV1_0214	-	VV0974	-	VC2187	-	-	VC0395_A1779	VF1865	-	-	VP0790
		flaD	KECPMKJJ_03288	DMFDCIPI_01453; DMFDCIPI_02447	orf00352; orf03100	orf02404; orf03377	VV1_1924	-	VV2492	-	VC2143	-	-	VC0395_A1727	VF1863	-	-	VP2259
		flaE	KECPMKJJ_03287	DMFDCIPI_01454	orf00351	orf02403	VV1_1923	-	VV2493	-	VC2144	-	-	VC0395_A1728	VF1864	-	-	VP2261
		flaG	KECPMKJJ_03290	DMFDCIPI_01451	orf00354	orf02406	VV1_1927	-	VV2490	-	VC2141	-	-	VC0395_A1725	VF1861	-	-	VP2257
		flaI	KECPMKJJ_03292	DMFDCIPI_01449	orf00356	orf02408	VV1_1929	-	VV2488	-	VC2139	-	-	VC0395_A1723	VF1859	-	-	VP2255
		flgA	KECPMKJJ_04164	DMFDCIPI_02432	orf03085	orf03393	VV1_0229	-	VV0957	-	VC2203	-	-	VC0395_A1795	VF1880	-	-	VP0772
		flgB	KECPMKJJ_04161	DMFDCIPI_02435	orf03088	orf03390	VV1_0226	-	VV0960	-	VC2200	-	-	VC0395_A1792	VF1877	-	-	VP0775
		flgC	KECPMKJJ_04160	DMFDCIPI_02436	orf03089	orf03389	VV1_0225	-	VV0961	-	VC2199	-	-	VC0395_A1791	VF1876	-	-	VP0776
		flgD	KECPMKJJ_04159	DMFDCIPI_02437	orf03090	orf03388	VV1_0224	-	VV0962	-	VC2198	-	-	VC0395_A1790	VF1875	-	-	VP0777
		flgE	KECPMKJJ_04158	DMFDCIPI_02438	orf03091	orf03387	VV1_0223	-	VV0963	-	VC2197	-	-	VC0395_A1789	VF1874	-	-	VP0778
		flgF	KECPMKJJ_04157	DMFDCIPI_02439	orf03092	orf03386	VV1_0222	-	VV0964	-	VC2196	-	-	VC0395_A1788	VF1873	-	-	VP0780
		flgG	KECPMKJJ_04156	DMFDCIPI_02440	orf03093	orf03385	VV1_0221	-	VV0965	-	VC2195	-	-	VC0395_A1787	VF1872	-	-	VP0781
		flgH	KECPMKJJ_04155	DMFDCIPI_02441	orf03094	orf03384	VV1_0220	-	VV0966	-	VC2194	-	-	VC0395_A1786	VF1871	-	-	VP0782
		flgI	KECPMKJJ_04154	DMFDCIPI_02442	orf03095	orf03383	VV1_0219	-	VV0967	-	VC2193	-	-	VC0395_A1785	VF1870	-	-	VP0783
		flgJ	KECPMKJJ_04153	DMFDCIPI_02443	orf03096	orf03382	VV1_0218	-	VV0968	-	VC2192	-	-	VC0395_A1784	VF1869	-	-	VP0784
		flgK	KECPMKJJ_04152	DMFDCIPI_02444	orf03097	orf03381	VV1_0217	-	VV0969	-	VC2191	-	-	VC0395_A1783	VF1868	-	-	VP0785
		flgL	KECPMKJJ_04151	DMFDCIPI_02445	orf03098	orf03380	VV1_0216	-	VV0970	-	VC2190	-	-	VC0395_A1782	VF1867	-	-	VP0786
		flgM	KECPMKJJ_04165	DMFDCIPI_02431	orf03084	orf03394	VV1_0230	-	VV0956	-	VC2204	-	-	VC0395_A1796	VF1881	-	-	VP0771
		flgN	KECPMKJJ_04166	DMFDCIPI_02430	orf03083	orf03395	VV1_0231	-	VV0955	-	VC2205	-	-	VC0395_A1797	VF1882	-	-	VP0770
		flhA	KECPMKJJ_03312	DMFDCIPI_01429	orf00376	orf02429	VV1_1949	-	VV2467	-	VC2069	-	-	VC0395_A1657	VF1837	-	-	VP2235
		flhB	KECPMKJJ_03311	DMFDCIPI_01430	orf00375	orf02428	VV1_1948	-	VV2468	-	VC2120	-	-	VC0395_A1702	VF1839	-	-	VP2236
		flhF	KECPMKJJ_03313	DMFDCIPI_01428	orf00377	orf02430	VV1_1950	-	VV2466	-	VC2068	-	-	VC0395_A1656	VF1836	-	-	VP2234
		flhG	KECPMKJJ_03314	DMFDCIPI_01427	orf00378	orf02431	VV1_1951	-	VV2465	-	VC2067	-	-	VC0395_A1655	VF1835	-	-	VP2233
		fliA	KECPMKJJ_03315	DMFDCIPI_01426	orf00379	orf02432	VV1_1952	-	VV2464	-	VC2066	-	-	VC0395_A1654	VF1834	-	-	VP2232
		fliD	KECPMKJJ_03291	DMFDCIPI_01450	orf00355	orf02407	VV1_1928	-	VV2489	-	VC2140	-	-	VC0395_A1724	VF1860	-	-	VP2256
		fliE	KECPMKJJ_03297	DMFDCIPI_01444	orf00361	orf02414	VV1_1934	-	VV2482	-	VC2134	-	-	VC0395_A1718	VF1853	-	-	VP2250
		fliF	KECPMKJJ_03298	DMFDCIPI_01443	orf00362	orf02415	VV1_1935	-	VV2481	-	VC2133	-	-	VC0395_A1717	VF1852	-	-	VP2249
		fliG	KECPMKJJ_03299	DMFDCIPI_01442	orf00363	orf02416	VV1_1936	-	VV2480	-	VC2132	-	-	VC0395_A1716	VF1851	-	-	VP2248
		fliH	KECPMKJJ_03300	DMFDCIPI_01441	orf00364	orf02417	VV1_1937	-	VV2479	-	VC2131	-	-	VC0395_A1715	VF1850	-	-	VP2247
		fliI	KECPMKJJ_03301	DMFDCIPI_01440	orf00365	orf02418	VV1_1938	-	VV2478	-	VC2130	-	-	VC0395_A1714	VF1849	-	-	VP2246
		fliJ	KECPMKJJ_03302	DMFDCIPI_01439	orf00366	orf02419	VV1_1939	-	VV2477	-	VC2129	-	-	VC0395_A1713	VF1848	-	-	VP2245
		fliK	KECPMKJJ_03303	DMFDCIPI_01438	orf00367	orf02420	VV1_1940	-	VV2476	-	VC2128	-	-	VC0395_A1711	VF1847	-	-	VP2244
		fliL	KECPMKJJ_03304	DMFDCIPI_01437	orf00368	orf02421	VV1_1941	-	VV2475	-	VC2127	-	-	VC0395_A1710	VF1846	-	-	VP2243
		fliN	KECPMKJJ_03306	DMFDCIPI_01435	orf00370	orf02423	VV1_1943	-	VV2473	-	VC2125	-	-	VC0395_A1708	VF1844	-	-	VP2241
		fliO	KECPMKJJ_03307	DMFDCIPI_01434	orf00371	orf02424	VV1_1944	-	VV2472	-	VC2124	-	-	VC0395_A1706	VF1843	-	-	VP2240
		fliP	KECPMKJJ_03308	DMFDCIPI_01433	orf00372	orf02425	VV1_1945	-	VV2471	-	VC2123	-	-	VC0395_A1705	VF1842	-	-	VP2239
		fliQ	KECPMKJJ_03309	DMFDCIPI_01432	orf00373	orf02426	VV1_1946	-	VV2470	-	VC2122	-	-	VC0395_A1704	VF1841	-	-	VP2238
		fliR	KECPMKJJ_03310	DMFDCIPI_01431	orf00374	orf02427	VV1_1947	-	VV2469	-	VC2121	-	-	VC0395_A1703	VF1840	-	-	VP2237
		fliS	KECPMKJJ_03293	DMFDCIPI_01448	orf00357	orf02409	VV1_1930	-	VV2487	-	VC2138	-	-	VC0395_A1722	VF1858	-	-	VP2254
		flrA	KECPMKJJ_03294	DMFDCIPI_01447	orf00358	orf02411	VV1_1931	-	VV2485	-	VC2137	-	-	VC0395_A1721	VF1856	-	-	VP2253
		flrB	KECPMKJJ_03295	DMFDCIPI_01446	orf00359	orf02412	VV1_1932	-	VV2484	-	VC2136	-	-	VC0395_A1720	VF1855	-	-	VP2252
		flrC	KECPMKJJ_03296	DMFDCIPI_01445	orf00360	orf02413	VV1_1933	-	VV2483	-	VC2135	-	-	VC0395_A1719	VF1854	-	-	VP2251
		motA	KECPMKJJ_02499	DMFDCIPI_02859	orf03297	orf03547	VV1_0312	-	VV0871	-	VC0892	-	-	VC0395_A0415	VF0714	-	-	VP0689
		motB	KECPMKJJ_02498	DMFDCIPI_02858	orf03296	orf03548	VV1_0311	-	VV0872	-	VC0893	-	-	VC0395_A0416	VF0715	-	-	VP0690
		motX	KECPMKJJ_04138	DMFDCIPI_04443	orf04116	orf04215	VV1_1300	-	VV3065	-	VC2601	-	-	VC0395_A2179	VF2317	-	-	VP2811
		motY	KECPMKJJ_01697	DMFDCIPI_03433	orf03625	orf01533	VV1_3102	-	VV1183	-	VC1008	-	-	VC0395_A0529	VF0926	-	-	VP2111
Enzyme	Metalloproteinase	hap/vvp	KECPMKJJ_00897	DMFDCIPI_00984	orf02234	orf00581	-	VV2_0974	-	VVA1465	-	VCA0865	VC0395_0371	-	-	-	-	-
	Neuraminidase	nanH	-	-	-	-	-	-	-	-	VC1784	-	-	VC0395_A1381	-	-	-	-
Iron uptake	Enterobactin receptors	irgA	-	-	-	-	-	-	-	-	VC0475	-	-	VC0395_A0028	-	-	-	VP2602
		vctA	-	-	-	-	-	-	-	-	-	VCA0232*	VC0395_0996	-	-	-	VPA0664	-
	Heme receptors	hasR	-	-	-	-	-	-	-	-	-	VCA0625	VC0395_0566	-	-	-	-	-
		hutA	KECPMKJJ_00177	DMFDCIPI_00500	orf01074	orf00607	-	VV2_0276	-	VVA0781	-	VCA0576	VC0395_0519	-	VF1234	-	VPA0882	-
		hutR	KECPMKJJ_04091	DMFDCIPI_00088	orf00677	orf01003	-	VV2_1549	-	VVA0362	-	VCA0064	VC0395_0074	-	-	VFA0332	VPA1466	-
	Periplasmic binding protein-dependent ABC transport systems	vctC	KECPMKJJ_00318	DMFDCIPI_00331	orf00916	orf00763	-	VV2_0112	-	VVA0620	-	VCA0230	VC0395_0998	-	-	-	VPA0660	-
		vctD	KECPMKJJ_00320	DMFDCIPI_00329	orf00914	orf00765	-	VV2_0110	-	VVA0618	-	VCA0228	VC0395_1000	-	-	-	VPA0658	-
		vctG	KECPMKJJ_00319	DMFDCIPI_00330	orf00915	orf00764	-	VV2_0111	-	VVA0619	-	VCA0229	VC0395_0999	-	-	-	VPA0659	-
		vctP	KECPMKJJ_00485	DMFDCIPI_00847	orf02096	orf00440	-	VV2_0842	-	VVA1308	-	VCA0227	VC0395_1001	-	-	-	VPA0657	-
		viuC	-	-	-	-	-	-	-	-	VC0779	-	-	VC0395_A0308	-	-	-	-
		viuD	-	-	-	-	-	-	-	-	VC0777	-	-	VC0395_A0306	-	-	-	-
		viuG	-	-	-	-	-	-	-	-	VC0778	-	-	VC0395_A0307	-	-	-	-
		viuP	-	-	-	-	-	-	-	-	VC0776	-	-	VC0395_A0305	-	-	-	-
	Vibriobactin	vibA	KECPMKJJ_00477	DMFDCIPI_00839	orf02088	orf00431	-	VV2_0834	-	VVA1299	VC0774	-	-	VC0395_A0303	-	-	-	-
		vibB	KECPMKJJ_00481	DMFDCIPI_00843	orf02092	orf00436	-	VV2_0838	-	VVA1304	VC0771	-	-	VC0395_A0300	-	-	-	-
		vibC	KECPMKJJ_00478	DMFDCIPI_00840	orf02089	orf00432	-	VV2_0835	-	VVA1300	VC0773	-	-	VC0395_A0302	-	-	-	-
		vibD	KECPMKJJ_00473	DMFDCIPI_00835	orf02084	orf00427	-	VV2_0829	-	VVA1294	VC0780	-	-	VC0395_A0309	-	-	-	-
		vibE	KECPMKJJ_00479	DMFDCIPI_00841	orf02090	orf00433	-	VV2_0836	-	VVA1301	VC0772	-	-	VC0395_A0301	-	-	-	-
		vibF	KECPMKJJ_00475	DMFDCIPI_00837	orf02086	orf00429	-	VV2_0831	-	VVA1297	VC2209	-	-	VC0395_A1801	-	-	-	-
		vibH	KECPMKJJ_00487	DMFDCIPI_00849	orf02098	orf00442	-	VV2_0844	-	VVA1310	VC0775	-	-	VC0395_A0304	-	-	-	-
		viuA	KECPMKJJ_00486	DMFDCIPI_00848	orf02097	orf00441	-	VV2_0843	-	VVA1309	VC2211	-	-	VC0395_A1803	-	-	-	-
		viuB	KECPMKJJ_00480	DMFDCIPI_00842	orf02091	orf00435	-	VV2_0837	-	VVA1303	VC2210	-	-	VC0395_A1802	-	-	-	-
Quorum sensing	Autoinducer-2	luxS	KECPMKJJ_01178	DMFDCIPI_03084	orf00066	orf02120	VV1_1608	-	VV2792	-	VC0557	-	-	VC0395_A0091	VF0545	-	-	VP2537
	Cholerae autoinducer-1	cqsA	-	-	-	-	-	-	-	-	-	VCA0523	VC0395_0456	-	-	-	VPA0711	-
Secretion system	EPS type II secretion system	epsC	KECPMKJJ_03423	DMFDCIPI_03160	orf03457	orf03634	VV1_0878	-	VV0213	-	VC2734	-	-	VC0395_A2307	VF2475	-	-	VP0132
		epsE	KECPMKJJ_03425	DMFDCIPI_03162	orf03459	orf03636	VV1_0876	-	VV0215	-	VC2732	-	-	VC0395_A2305	VF2473	-	-	VP0134
		epsF	KECPMKJJ_03426	DMFDCIPI_03163	orf03460	orf03637	VV1_0875	-	VV0216	-	VC2731	-	-	VC0395_A2304	VF2472	-	-	VP0135
		epsG	KECPMKJJ_03427	DMFDCIPI_03164	orf03461	orf03638	VV1_0874	-	VV0217	-	VC2730	-	-	VC0395_A2303	VF2471	-	-	VP0136
		epsH	KECPMKJJ_03428	DMFDCIPI_03165	orf03462	orf03639	VV1_0873	-	VV0218	-	VC2729	-	-	VC0395_A2302	VF2470	-	-	VP0137
		epsI	KECPMKJJ_03429	DMFDCIPI_03166	orf03463	orf03640	VV1_0872	-	VV0219	-	VC2728	-	-	VC0395_A2301	VF2469	-	-	VP0138
		epsJ	KECPMKJJ_03430	DMFDCIPI_03167	orf03464	orf03641	VV1_0871	-	VV0220	-	VC2727	-	-	VC0395_A2300	VF2468	-	-	VP0139
		epsK	KECPMKJJ_03431	DMFDCIPI_03168	orf03465	orf03642	VV1_0870	-	VV0221	-	VC2726	-	-	VC0395_A2299	VF2467	-	-	VP0140
		epsL	KECPMKJJ_03432	DMFDCIPI_03169	orf03466	orf03643	VV1_0869	-	VV0222	-	VC2725	-	-	VC0395_A2298	VF2466	-	-	VP0141
		epsM	KECPMKJJ_03433	DMFDCIPI_03170	orf03467	orf03644	VV1_0868	-	VV0223	-	VC2724	-	-	VC0395_A2297	VF2465	-	-	VP0142
		epsN	KECPMKJJ_03434	DMFDCIPI_03171	orf03468	orf03645	VV1_0867	-	VV0224	-	VC2723	-	-	VC0395_A2296	VF2464	-	-	VP0143
		gspD	KECPMKJJ_03424	DMFDCIPI_03161	orf03458	orf03635	VV1_0877	-	VV0214	-	VC2733*	-	-	VC0395_A2306	VF2474	-	-	VP0133
	T3SS1 secreted effectors	Undetermined	-	-	-	-	-	-	-	-	-	-	-	-	-	-	VPA0450	-
		vopQ	-	-	-	-	-	-	-	-	-	-	-	-	-	-	-	VP1680
		vopR	-	-	-	-	-	-	-	-	-	-	-	-	-	-	-	VP1683
		vopS	-	-	-	-	-	-	-	-	-	-	-	-	-	-	-	VP1686
	T3SS1	sycN	-	-	-	-	-	-	-	-	-	-	-	-	-	-	-	VP1665
		tyeA	-	-	-	-	-	-	-	-	-	-	-	-	-	-	-	VP1666
		vcrD	-	-	-	-	-	-	-	-	-	-	-	-	-	-	-	VP1662
		vcrG	-	-	-	-	-	-	-	-	-	-	-	-	-	-	-	VP1660
		vcrH	-	-	-	-	-	-	-	-	-	-	-	-	-	-	-	VP1658
		vcrR	-	-	-	-	-	-	-	-	-	-	-	-	-	-	-	VP1661
		vcrV	-	-	-	-	-	-	-	-	-	-	-	-	-	-	-	VP1659
		virF	-	-	-	-	-	-	-	-	-	-	-	-	-	-	-	VP1699
		virG	-	-	-	-	-	-	-	-	-	-	-	-	-	-	-	VP1700
		vopB	-	-	-	-	-	-	-	-	-	-	-	-	-	-	-	VP1657
		vopD	-	-	-	-	-	-	-	-	-	-	-	-	-	-	-	VP1656
		vopN	-	-	-	-	-	-	-	-	-	-	-	-	-	-	-	VP1667
		vscA	-	-	-	-	-	-	-	-	-	-	-	-	-	-	-	VP1698
		vscB	-	-	-	-	-	-	-	-	-	-	-	-	-	-	-	VP1697
		vscC	-	-	-	-	-	-	-	-	-	-	-	-	-	-	-	VP1696
		vscD	-	-	-	-	-	-	-	-	-	-	-	-	-	-	-	VP1695
		vscF	-	-	-	-	-	-	-	-	-	-	-	-	-	-	-	VP1694
		vscG	-	-	-	-	-	-	-	-	-	-	-	-	-	-	-	VP1693
		vscH	-	-	-	-	-	-	-	-	-	-	-	-	-	-	-	VP1692
		vscI	-	-	-	-	-	-	-	-	-	-	-	-	-	-	-	VP1691
		vscJ	-	-	-	-	-	-	-	-	-	-	-	-	-	-	-	VP1690
		vscK	-	-	-	-	-	-	-	-	-	-	-	-	-	-	-	VP1689
		vscL	-	-	-	-	-	-	-	-	-	-	-	-	-	-	-	VP1688
		vscN	-	-	-	-	-	-	-	-	-	-	-	-	-	-	-	VP1668
		vscO	-	-	-	-	-	-	-	-	-	-	-	-	-	-	-	VP1669
		vscP	-	-	-	-	-	-	-	-	-	-	-	-	-	-	-	VP1670
		vscQ	-	-	-	-	-	-	-	-	-	-	-	-	-	-	-	VP1671
		vscR	-	-	-	-	-	-	-	-	-	-	-	-	-	-	-	VP1672
		vscS	-	-	-	-	-	-	-	-	-	-	-	-	-	-	-	VP1673
		vscT	-	-	-	-	-	-	-	-	-	-	-	-	-	-	-	VP1674
		vscU	-	-	-	-	-	-	-	-	-	-	-	-	-	-	-	VP1675
		vscX	-	-	-	-	-	-	-	-	-	-	-	-	-	-	-	VP1664
		vscY	-	-	-	-	-	-	-	-	-	-	-	-	-	-	-	VP1663
		vxsC	-	-	-	-	-	-	-	-	-	-	-	-	-	-	-	VP1701
	T3SS2 secreted effectors	vopA	-	-	-	-	-	-	-	-	-	-	-	-	-	-	VPA1346	-
		vopC	-	-	-	-	-	-	-	-	-	-	-	-	-	-	VPA1321	-
		vopL	-	-	-	-	-	-	-	-	-	-	-	-	-	-	VPA1370	-
		vopT	-	-	-	-	-	-	-	-	-	-	-	-	-	-	VPA1327	-
	T3SS2	Undetermined	-	-	-	-	-	-	-	-	-	-	-	-	-	-	VPA1331	-
		Undetermined	-	-	-	-	-	-	-	-	-	-	-	-	-	-	VPA1335	-
		Undetermined	-	-	-	-	-	-	-	-	-	-	-	-	-	-	VPA1341	-
		Undetermined	-	-	-	-	-	-	-	-	-	-	-	-	-	-	VPA1342	-
		Undetermined	-	-	-	-	-	-	-	-	-	-	-	-	-	-	VPA1349	-
		Undetermined	-	-	-	-	-	-	-	-	-	-	-	-	-	-	VPA1354	-
		Undetermined	-	-	-	-	-	-	-	-	-	-	-	-	-	-	VPA1362	-
		Undetermined	-	-	-	-	-	-	-	-	-	-	-	-	-	-	VPA1367	-
		Undetermined	-	-	-	-	-	-	-	-	-	-	-	-	-	-	VPA1380	-
		vcrD2	-	-	-	-	-	-	-	-	-	-	-	-	-	-	VPA1355	-
		vscC2	-	-	-	-	-	-	-	-	-	-	-	-	-	-	VPA1339	-
		vscN2	-	-	-	-	-	-	-	-	-	-	-	-	-	-	VPA1338	-
	VAS effector proteins	hcp-1	-	-	-	-	-	-	-	-	VC1415	-	VC0395_0116	-	-	-	-	-
		hcp-2	KECPMKJJ_03567	-	-	-	-	-	-	-	-	VCA0017	-	VC0395_A1025	-	-	-	-
		vgrG-1	-	-	-	-	-	-	-	-	VC1416	-	-	VC0395_A1026	-	-	-	-
		vgrG-2	KECPMKJJ_03568	-	-	-	-	-	-	-	-	VCA0018	VC0395_0115	-	-	-	-	-
		vgrG-3	-	-	-	-	-	-	-	-	-	VCA0123	VC0395_0014	-	-	-	-	-
	VAS type VI secretion system	vasA	KECPMKJJ_03555	-	-	-	-	-	-	-	-	VCA0110	VC0395_0028	-	-	-	-	-
		vasB	KECPMKJJ_03556	-	-	-	-	-	-	-	-	VCA0111	VC0395_0027	-	-	-	-	-
		vasC	KECPMKJJ_03557	-	-	-	-	-	-	-	-	VCA0112	VC0395_0026	-	-	-	-	-
		vasD	KECPMKJJ_03558	-	-	-	-	-	-	-	-	VCA0113	VC0395_0025	-	-	-	-	-
		vasE	KECPMKJJ_03559	-	-	-	-	-	-	-	-	VCA0114	VC0395_0024	-	-	-	-	-
		vasF	KECPMKJJ_03560	-	-	-	-	-	-	-	-	VCA0115	VC0395_0022	-	-	-	-	-
		vasG	KECPMKJJ_03561	-	-	-	-	-	-	-	-	VCA0116	VC0395_0021	-	-	-	-	-
		vasH	KECPMKJJ_03562	-	-	-	-	-	-	-	-	VCA0117	VC0395_0020	-	-	-	-	-
		vasI	KECPMKJJ_03563	-	-	-	-	-	-	-	-	VCA0118	VC0395_0019	-	-	-	-	-
		vasJ	KECPMKJJ_03564	-	-	-	-	-	-	-	-	VCA0119	VC0395_0018	-	-	-	-	-
		vasK	KECPMKJJ_03565	-	-	-	-	-	-	-	-	VCA0120	VC0395_0016	-	-	-	-	-
Toxin	Accessory cholera enterotoxin	ace	-	-	-	-	-	-	-	-	VC1459	-	VC0395_0510	VC0395_A1062	-	VFA0577	-	-
	Cholera toxin	ctxA	-	-	-	-	-	-	-	-	VC1457	-	VC0395_0512	VC0395_A1060	-	-	-	-
		ctxB	-	-	-	-	-	-	-	-	VC1456	-	-	-	-	-	-	-
	Hemolysin/cytolysin	vvhA	KECPMKJJ_00159	DMFDCIPI_00660	orf02945	orf00109	-	VV2_0404	-	VVA0965	-	-	-	-	-	-	-	-
	RTX toxin	rtxA	KECPMKJJ_00251	DMFDCIPI_04898	orf02881	orf00177	-	VV2_0479	-	VVA1030	VC1451	-	-	VC0395_A1059	-	-	-	-
		rtxB	KECPMKJJ_00254	-	orf02878	orf00180	-	VV2_0482	-	VVA1034	VC1448	-	-	VC0395_A1058	-	-	-	-
		rtxC	KECPMKJJ_00252	DMFDCIPI_04889	orf02880	orf00178	-	VV2_0480	-	VVA1032	VC1450	-	-	-	-	-	-	-
		rtxD	KECPMKJJ_00255	-	orf02877	orf00181	-	VV2_0483	-	VVA1035	VC1447	-	-	VC0395_A1057	-	-	-	-
	Thermolabile hemolysin	tlh	KECPMKJJ_03069	DMFDCIPI_00032	orf00622	orf01061	-	VV2_1483	-	VVA0303	-	VCA0218	VC0395_1011	-	-	-	VPA0226	-
	Thermostable direct hemolysin	tdh	-	-	-	-	-	-	-	-	-	-	-	-	-	-	VPA1314; VPA1378	-
	V.cholerae cytolysin	hlyA	-	-	-	-	-	-	-	-	-	VCA0219	VC0395_1008	-	-	-	-	-
	Zonula occludens toxin	zot	-	-	-	-	-	-	-	-	VC1458	-	VC0395_0511	VC0395_A1061	-	VFA0576	-	-
	Phytotoxin phaseolotoxin (Pseudomonas)	cysC1	KECPMKJJ_01330	-			-	-	-	-	-	-	-	-	-	-	-	-
Serum resistance	LPS rfb locus(Klebsiella)	rmlD	KECPMKJJ_01308				-	-	-	-	-	-	-	-	-	-	-	-
Immune evasion	Capsule(Acinetobacter)		DMFDCIPI_03225; DMFDCIPI_03226; DMFDCIPI_03227; DMFDCIPI_03230	-	orf02532; orf02533; orf02536	orf02744; orf02745; orf02748	-	-	-	-	-	-	-	-	-	-	-
Others	O-antigen(Yersinia)	ddhA		-	orf02528	orf02740	-	-	-	-	-	-	-	-	-	-
