# Supplementary material for: Virulent properties and genomic diversity of Vibrio vulnificus isolated from environment, human, diseased fish
Source: Microbiol Spectr. 2024 Jun 11;12(7):e00079-24. doi: 10.1128/spectrum.00079-24 (PMC11218479; doi:10.1128/spectrum.00079-24)
Supplement: Table S5 — Phage-like elements in each strain of V. vulnificus genomes. [file spectrum.00079-24-s0005.xlsx]

## Sheet: VVA1
Table S5: Phage-like elements in each strain of V. vulnificus genomes.
Accession	BLAST Hit	E-value
	attL
NC_049342	tail assembly protein	6.09e-25
NC_049342	hypothetical protein	8.29e-107
NC_049342	putative single-stranded DNA binding protein	0
NC_049342	recombination protein	1.08e-24
NC_049342	exonuclease	1.33e-29
NC_049342	primase	6.07e-66
NC_049342	HNH endonuclease	2.76e-77
	tRNA
NC_001609	integrase	2.51e-72
NC_001609	transcriptional regulator	8.74e-06
NC_010342	replication protein RepA	2.17e-18
	attR
NC_002363	putative assembly protein	4.83e-110
NC_002363	hypothetical protein	1.59e-17
NC_002363	Vpf504	1.53e-30
NC_002363	Vpf81	8.42e-08
NC_016162	hypothetical protein	6.94e-11
NC_002363	hypothetical protein	1.89e-09
NC_002363	DNA replication initiation protein	1.34e-91
NC_021562	translation regulation protein	1.21e-17
NC_004306	hypothetical protein	8.16e-15
NC_004736	hypothetical protein	2.7e-38
NC_031245	prohead protease	1.75e-15

## Sheet: VVA6
Accession	BLAST Hit	E-value
NC_047775	hypothetical protein	9.15e-34
NC_019722	baseplate protein	1.69e-15
NC_023719	hypothetical protein	7.72e-20
NC_019722	baseplate assembly protein	3.98e-05
NC_028701	tail fibers protein	7.66e-26
NC_009382	tail fiber protein gpH	7.13e-13
NC_027368	putative transcriptional regulator	1.12e-50
NC_019722	tail sheath protein	6.2e-76
NC_009382	major tail tube protein	4.24e-21
NC_021070	phage tail tape measure protein	7.24e-47
NC_025430	tail protein	5.52e-28
NC_027995	putative phage tail protein	1.95e-11
NC_019722	putative tail protein	5.05e-47
	attL
NC_003309	hypothetical protein	1.99e-13
NC_027981	hypothetical protein	3.59e-39
NC_021562	translation regulation protein	3.8e-18
NC_048066	hypothetical protein	2.05e-09
NC_041910	hypothetical protein	3.07e-14
NC_002166	integrase	1.55e-18
NC_049343	DNA adenine methyltransferase	1.65e-64
NC_048195	capsid decoration protein	3.23e-07
NC_049343	DNA adenine methyltransferase	6.89e-25
	attR
NC_049917	terminase large subunit	3.28e-06
NC_049917	terminase small subunit	1.13e-10
NC_049917	hypothetical protein	9.43e-15
NC_049918	hypothetical protein	9.08e-34
NC_041935	hypothetical protein	2.02e-08
NC_008464	putative tail tip fiber protein	1.28e-39
NC_049919	head morphogenesis protein	9.57e-136
NC_049431	hypothetical protein	6.65e-18
NC_048041	membrane protein	2.08e-179
NC_049917	hypothetical protein	2.51e-31
NC_049917	hypothetical protein	2.05e-11
NC_049919	hypothetical protein	1.06e-37
	attL
NC_049918	hypothetical protein	7.15e-20
NC_049918	hypothetical protein	2.31e-173
NC_049918	hypothetical protein	5.21e-36
NC_031068	HNH endonuclease	5.34e-23
NC_048878	hypothetical protein	2.07e-63
NC_019927	phage holin	3.6e-14
NC_049919	minor tail protein	6.22e-11
NC_024369	integrase	1e-93
NC_041866	hypothetical protein	2.78e-12
NC_031940	recombination endonuclease subunit D12	9.09e-35
NC_030904	tail fiber protein	1.69e-13
NC_019706	prophage antirepressor	1.49e-16
NC_049923	hypothetical protein	5.59e-19
NC_041910	hypothetical protein	4.75e-20
NC_007902	ParA-like protein	2.21e-28
	attR
NC_042342	hypothetical protein	1.07e-35
NC_047976	hypothetical protein	1.92e-05
NC_019455	hypothetical protein	3.09e-06
NC_041934	hypothetical protein	1.98e-41
NC_018279	integrase	2e-47
NC_049923	terminase small subunit	4.52e-06

## Sheet: JASA1.6APW
Accession	BLAST Hit	E-value
NC_021562	phage morphogenesis protein	1.53e-167
NC_021562	phage morphogenesis protein	4.46e-108
NC_021562	VI protein	8.8e-09
NC_021562	receptor-binding protein	1.71e-15
NC_001332	major coat protein	5.48e-05
NC_021562	ssDNA-binding protein	1.77e-12
NC_004306	hypothetical protein	1.35e-07
NC_021562	regulatory protein	8.4e-26
NC_002362	hypothetical protein	4.99e-45
NC_048066	hypothetical protein	5.87e-10
NC_012757	hypothetical protein	5.1e-27
NC_006294	hypothetical protein	4.07e-34
NC_016162	hypothetical protein	3.88e-35
NC_016162	hypothetical protein	5.54e-14
NC_006294	hypothetical protein	4.75e-14
NC_006294	hypothetical protein	1.63e-51
NC_006294	hypothetical protein	5.21e-08
NC_049342	HNH endonuclease	2.76e-77
NC_049342	primase	6.07e-66
NC_049342	exonuclease	1.51e-29
NC_049342	recombination protein	1.08e-24
NC_049342	hypothetical protein	3.37e-106
NC_049342	tail assembly protein	6.09e-25
	attL
NC_027378	hypothetical protein	6.05e-21
NC_042120	hypothetical protein	5e-05
NC_027378	hypothetical protein	3.56e-27
NC_019717	major tail protein	1.91e-47
NC_019704	minor tail protein U	2.12e-09
NC_019717	minor tail protein Z	7.92e-50
NC_031048	hypothetical protein	1.28e-129
NC_031048	hypothetical protein	8.08e-28
NC_047911	hypothetical protein	2.3e-29
NC_010342	putative terminase small subunit	1.19e-30
	attR
NC_024369	integrase	2.82e-65
NC_049342	hypothetical protein	8.49e-40
NC_049342	hypothetical protein	1.45e-07
NC_041857	tail fiber protein	6.44e-05
NC_019723	Ea59 protein	2.37e-06
NC_041929	baseplate hub protein	3.92e-108
NC_041983	hypothetical protein	2.31e-06
NC_049453	hypothetical protein	9.3e-37
NC_023719	hypothetical protein	6.87e-14

## Sheet: CHOH1.7BD
Accession	BLAST Hit	E-value
NC_049342	HNH endonuclease	2.76e-77
NC_049342	primase	6.07e-66
NC_049342	exonuclease	1.51e-29
NC_049342	recombination protein	1.08e-24
NC_049342	hypothetical protein	3.37e-106
NC_049342	tail assembly protein	6.09e-25
	attL
NC_027378	hypothetical protein	6.05e-21
NC_042120	hypothetical protein	5e-05
NC_027378	hypothetical protein	3.56e-27
NC_019717	major tail protein V	1.91e-47
NC_019704	minor tail protein U	2.12e-09
NC_019717	minor tail protein Z	7.92e-50
NC_031048	hypothetical protein	1.28e-129
NC_031048	hypothetical protein	8.08e-28
NC_047911	hypothetical protein	2.3e-29
NC_010342	putative terminase small subunit	1.19e-30
	attR
NC_024369	integrase	2.82e-65
NC_049342	hypothetical protein	8.49e-40
NC_049342	hypothetical protein	1.45e-07
NC_041857	tail fiber protein	6.44e-05
NC_019723	Ea59 protein	2.37e-06
NC_041929	baseplate hub protein	3.92e-108
NC_041983	hypothetical protein	2.31e-06
NC_049453	hypothetical protein	9.3e-37
NC_023719	hypothetical protein	6.87e-14
NC_021562	phage morphogenesis protein	1.53e-167
NC_021562	phage morphogenesis protein	4.46e-108
NC_021562	VI protein	8.8e-09
NC_021562	receptor-binding protein	1.71e-15
NC_001332	major coat protein	5.48e-05
NC_021562	ssDNA-binding protein	1.77e-12
NC_004306	hypothetical protein	1.35e-07
NC_021562	regulatory protein	8.4e-26
NC_002362	hypothetical protein	4.99e-45
NC_048066	hypothetical protein	5.87e-10
NC_012757	hypothetical protein	5.1e-27
NC_006294	hypothetical protein	4.07e-34
NC_016162	hypothetical protein	3.88e-35
NC_016162	hypothetical protein	5.54e-14
NC_006294	hypothetical protein	4.75e-14
NC_006294	hypothetical protein	1.63e-51
NC_006294	hypothetical protein	5.21e-08
